# Supplementary material for: Kin discrimination and possible cryptic species in the social amoeba Polysphondylium violaceum
Source: BMC Evol Biol. 2011 Jan 27;11:31. doi: 10.1186/1471-2148-11-31 (PMC3041686; doi:10.1186/1471-2148-11-31)
Supplement: Additional file 1 — Supplemental Table S1. A list of clones used in this study. This excel spreadsheet contains a list of all clones used in this study, their haplotype based on ribosomal DNA sequence, and the locations that they were collected from. [file 1471-2148-11-31-S1.XLS]

## Sheet: Sheet1
Haplotype group		ID	Clone	Sp.	Location	GPS	date collected	Comments
1		QSvi1	3B1-16	violaceum	Texas- Brazos Bend	29 23 38.08 N, 98 45 11.88 W	late Feb. 2005
10		QSvi12	H11A4	violaceum	Houston Arboretum	30 02 04.10 N, 95 23 14.32 W	5/6/01
		QSvi14	H11B2	violaceum	Houston Arboretum	30 02 04.10 N, 95 23 14.32 W	5/6/01
		QSvi24	H22A4	violaceum	Houston Arboretum	30 02 04.10 N, 95 23 14.32 W	5/6/01
		QSvi57	PV25A2C	violaceum	Houston Arboretum	30 02 04.10 N, 95 23 14.32 W
		QSvi77	V7E2	violaceum	Virginia?	37 22 21.62 N 80 34 09.76 W	1/7/00
11		QSvi13	H11B1	violaceum	Houston Arboretum	30 02 04.10 N, 95 23 14.32 W	5/6/01
		QSvi15	H12A1	violaceum	Houston Arboretum	30 02 04.10 N, 95 23 14.32 W	5/6/01
		QSvi17	H17B1	violaceum	Houston Arboretum	30 02 04.10 N, 95 23 14.32 W	5/6/01
		QSvi20	H20B4	violaceum	Houston Arboretum	30 02 04.10 N, 95 23 14.32 W	5/6/01
		QSvi23	H22A3	violaceum	Houston Arboretum	30 02 04.10 N, 95 23 14.32 W	5/6/01
		QSvi26	H22B5	violaceum	Houston Arboretum	30 02 04.10 N, 95 23 14.32 W	5/6/01
		QSvi27	H22B6	violaceum	Houston Arboretum	30 02 04.10 N, 95 23 14.32 W	5/6/01
		QSvi28	H26B1	violaceum	Houston Arboretum	30 02 04.10 N, 95 23 14.32 W	5/6/01
		QSvi29	H26B2	violaceum	Houston Arboretum	30 02 04.10 N, 95 23 14.32 W	5/6/01
		QSvi30	H26B3	violaceum	Houston Arboretum	30 02 04.10 N, 95 23 14.32 W	5/6/01
		QSvi56	PV25A2	violaceum	Houston Arboretum	30 02 04.10 N, 95 23 14.32 W
		QSvi80	V7I1	violaceum	Virginia?	37 22 21.62 N 80 34 09.76 W	1/7/00
		WS602	WS602	violaceum	Wisconsin	unknown	unknown	G. Erdos/Stock Center
12		QSvi16	H14B1	violaceum	Houston Arboretum	30 02 04.10 N, 95 23 14.32 W	5/6/01
		QSvi62	TV23B	violaceum	Houston Arboretum	30 02 04.10 N, 95 23 14.32 W
13		QSvi18	H20B1	violaceum	Houston Arboretum	30 02 04.10 N, 95 23 14.32 W	5/6/01
14		QSvi19	H20B3	violaceum	Houston Arboretum	30 02 04.10 N, 95 23 14.32 W	5/6/01
15		QSvi21	H21A1	violaceum	Houston Arboretum	30 02 04.10 N, 95 23 14.32 W	5/6/01
16		QSvi22	H22A2	violaceum	Houston Arboretum	30 02 04.10 N, 95 23 14.32 W	5/6/01
17		QSvi25	H22B4	violaceum	Houston Arboretum	30 02 04.10 N, 95 23 14.32 W	5/6/01
18		QSvi31	H4B1	violaceum	Houston Arboretum	30 02 04.10 N, 95 23 14.32 W	5/6/01
19		QSvi32	IL10C	violaceum	Urbana-Champaign, IL	40 06 21.63 N, 88 13 37.26 W	1/5/03
		QSvi33	IL10D	violaceum	Urbana-Champaign, IL	40 06 21.63 N, 88 13 37.26 W	1/5/03
2		QSvi2	GID2	violaceum	Heidelberg, Germany	49 23 12.13 N, 8 42 34.70 E
		QSvi4	GIIA1P	violaceum	Heidelberg, Germany	49 23 12.13 N, 8 42 34.70 E
20		QSvi34	IL11B	violaceum	Urbana-Champaign, IL	40 06 21.63 N, 88 13 37.26 W	1/5/03
21		QSvi35	IL12A	violaceum	Urbana-Champaign, IL	40 06 21.63 N, 88 13 37.26 W	1/5/03
22		QSvi36	IL14A	violaceum	Urbana-Champaign, IL	40 06 21.63 N, 88 13 37.26 W	1/5/03
23		QSvi37	IL14B	violaceum	Urbana-Champaign, IL	40 06 21.63 N, 88 13 37.26 W	1/5/03
24		QSvi38	IL15A	violaceum	Urbana-Champaign, IL	40 06 21.63 N, 88 13 37.26 W	1/5/03
25		Qsvi39	IL15B	violaceum	Urbana-Champaign, IL	40 06 21.63 N, 88 13 37.26 W	1/5/03
26		QSvi40	IL16B	violaceum	Urbana-Champaign, IL	40 06 21.63 N, 88 13 37.26 W	1/5/03
27		QSvi41	IL17B	violaceum	Urbana-Champaign, IL	40 06 21.63 N, 88 13 37.26 W	1/5/03
		QSvi49	IL6A	violaceum	Urbana-Champaign, IL	40 06 21.63 N, 88 13 37.26 W	1/5/03
28		QSvi42	IL17C	violaceum	Urbana-Champaign, IL	40 06 21.63 N, 88 13 37.26 W	1/5/03
29		QSvi43	IL1A	violaceum	Urbana-Champaign, IL	40 06 21.63 N, 88 13 37.26 W	1/5/03
3		QSvi3	GIE	violaceum	Heidelberg, Germany	49 23 12.13 N, 8 42 34.70 E
30		QSvi44	IL1B	violaceum	Urbana-Champaign, IL	40 06 21.63 N, 88 13 37.26 W	1/5/03
31		QSvi45	IL21D	violaceum	Urbana-Champaign, IL	40 06 21.63 N, 88 13 37.26 W	1/5/03
32		QSvi46	IL22D	violaceum	Urbana-Champaign, IL	40 06 21.63 N, 88 13 37.26 W	1/5/03
33		QSvi47	IL3D	violaceum	Urbana-Champaign, IL	40 06 21.63 N, 88 13 37.26 W	1/5/03
34		QSvi48	IL5D	violaceum	Urbana-Champaign, IL	40 06 21.63 N, 88 13 37.26 W	1/5/03
35		QSvi50	IL6B	violaceum	Urbana-Champaign, IL	40 06 21.63 N, 88 13 37.26 W	1/5/03
36		QSvi51	IL6C	violaceum	Urbana-Champaign, IL	40 06 21.63 N, 88 13 37.26 W	1/5/03
37		QSvi52	IL9B	violaceum	Urbana-Champaign, IL	40 06 21.63 N, 88 13 37.26 W	1/5/03
38		QSvi53	IL9D	violaceum	Urbana-Champaign, IL	40 06 21.63 N, 88 13 37.26 W	1/5/03
39		QSvi54	NC29K1	violaceum	North Carolina- Linville Falls	35 57 36.46 N, 81 56 32.78 W	3/7/01
4		QSvi5	GVI3	violaceum	Heidelberg, Germany	49 23 12.13 N, 8 42 34.70 E
		QSvi10	GVV5	violaceum	Heidelberg, Germany	49 23 12.13 N, 8 42 34.70 E
40	??	P6	P6	violaceum	unknown	unknown	unknown	P. Schaap/Stock Center
41		QSvi55	PV25A1A	violaceum	Houston Arboretum	30 02 04.10 N, 95 23 14.32 W
42		QSvi58	PVS-15	violaceum	South Africa	29 00 00 S, 24 00 00 E	?
43		RSA21B	RSA21B	violaceum	South Africa	29 00 00 S, 24 00 00 E	?	From R. Landolt
		RSA22B	RSA22B	violaceum	South Africa	29 00 00 S, 24 00 00 E	?	From R. Landolt
44		RSA23B	RSA23B	violaceum	South Africa	29 00 00 S, 24 00 00 E	?	From R. Landolt
45		RSA9B	RSA9B	violaceum	South Africa	29 00 00 S, 24 00 00 E	?	From R. Landolt
46		RSA19A	RSA19A	violaceum	South Africa	29 00 00 S, 24 00 00 E	?	From R. Landolt
47		QSvi59	TV15C	violaceum	Houston Arboretum	30 02 04.10 N, 95 23 14.32 W
48		QSvi60	TV19B	violaceum	Houston Arboretum	30 02 04.10 N, 95 23 14.32 W
49		QSvi61	TV21C	violaceum	Houston Arboretum	30 02 04.10 N, 95 23 14.32 W
5		QSvi6	GVII2	violaceum	Heidelberg, Germany	49 23 12.13 N, 8 42 34.70 E
50		QSvi63	TV6A	violaceum	Houston Arboretum	30 02 04.10 N, 95 23 14.32 W
51		QSvi64	TV8B	violaceum	Houston Arboretum	30 02 04.10 N, 95 23 14.32 W
52		QSvi65	TV1A	violaceum	Houston Arboretum	30 02 04.10 N, 95 23 14.32 W
53		QSvi66	V313B1	violaceum	Virginia MLBS	37 22 21.62 N 80 34 09.76 W	15/10/00
54		QSvi67	V313C	violaceum	Virginia MLBS	37 22 21.62 N 80 34 09.76 W	15/10/00
55		QSvi68	V319D3	violaceum	Virginia MLBS	37 22 21.62 N 80 34 09.76 W	15/10/00
		QSvi69	V321B1	violaceum	Virginia MLBS	37 22 21.62 N 80 34 09.76 W	15/10/00
		QSvi70	V322C1	violaceum	Virginia MLBS	37 22 21.62 N 80 34 09.76 W	15/10/00
		QSvi71	V342A3	violaceum	Virginia MLBS	37 22 21.62 N 80 34 09.76 W	15/10/00
56		QSvi72	V621D1	violaceum	Virginia MLBS	37 22 21.62 N 80 34 09.76 W	15/2/04
		QSvi73	V621D2	violaceum	Virginia MLBS	37 22 21.62 N 80 34 09.76 W	15/2/04
57		QSvi74	V632B1	violaceum	Virginia MLBS	37 22 21.62 N 80 34 09.76 W	15/2/04
58		QSvi75	V7C1	violaceum	Virginia?	37 22 21.62 N 80 34 09.76 W	1/7/00
		QSvi79	V7G1	violaceum	Virginia?	37 22 21.62 N 80 34 09.76 W	1/7/00
59		QSvi76	V7D1	violaceum	Virginia?	37 22 21.62 N 80 34 09.76 W	1/7/00
6		QSvi7	GVII9	violaceum	Heidelberg, Germany	49 23 12.13 N, 8 42 34.70 E
60		QSvi81	V80A1	violaceum	Virginia MLBS	37 22 21.62 N 80 34 09.76 W	25/09/00
61		WS598	WS598	violaceum	Wisconsin	unknown	unknown	G. Erdos/Stock Center
62		WS600	WS600	violaceum	Wisconsin	unknown	unknown	G. Erdos/Stock Center
63		WS601	WS601	violaceum	Wisconsin	unknown	unknown	G. Erdos/Stock Center
7		QSvi8	GVIII2	violaceum	Heidelberg, Germany	49 23 12.13 N, 8 42 34.70 E
8		QSvi9	GVIII7	violaceum	Heidelberg, Germany	49 23 12.13 N, 8 42 34.70 E
9		QSvi11	H11A1	violaceum	Houston Arboretum	30 02 04.10 N, 95 23 14.32 W
